# Supplementary material for: Membrane related dynamics and the formation of actin in cells growing on micro-topographies: a spatial computational model
Source: BMC Syst Biol. 2014 Sep 9;8:106. doi: 10.1186/s12918-014-0106-2 (PMC4363941; doi:10.1186/s12918-014-0106-2)
Supplement: Additional file 1 — Simple Simulator with command-line interface. Zip archive containing four files: the simulator software (.jar file), the example model (.mls file), and.bat and.sh files for execution on Windows or Linux machines, respectively. A Java Runtime Environment (version 7 or higher) is required. By default, the example model will be simulated for 48 units of time, image files of the simulation state (cf. Figure 9) at start and end of simulation as well as several intermediate time points will be written to the current directory and two csv files will be created, one for complex size (i.e., filament length) data and one for key entity amounts at selected simulation time points. [file s12918-014-0106-2-S1.zip › filament_model.mls]

// First part: definition of constants used later in species and reaction definitions:
// reaction probabilities/rates
filFormProb := 1.;
pActBind := 1.;
pActRelease := .3; // probability of cofilin hitting filament leading to dissolution
rFilDissolution := Infinity;
rActinAppearance := 1; 
pCofDeact := 0.9; // probability of Cofilin deactivation on collision with regulating entity
rCofReact := 0.1; // rate of cofilin reactivation (no external trigger)
rIntActivation := 9.;
rIntComplexDis := 3;

skipCofRegSwitch := 0;
cofRegProdMechanismSwitch := 1; // boolean parameter:
// CofReg always in System, activated on contact with Integrin, deactivated stochastically anywhere, 
// or CofReg appearing near Integrin, disappearing stochastically anywhere
rCofRegAppearance := 0.5 * cofRegProdMechanismSwitch * skipCofRegSwitch;
rCofRegDissappearance := 2. / rCofRegAppearance * cofRegProdMechanismSwitch*skipCofRegSwitch;
rCofRegDeact := 1 * (1-cofRegProdMechanismSwitch) * skipCofRegSwitch;
pCofRegAct := 1 * (1-cofRegProdMechanismSwitch) * skipCofRegSwitch;
pCofDeactAtInt := pCofDeact * skipCofRegSwitch;

// species size/movement constants
actinDiam := 0.01;  
actinBaseSize := PI*actinDiam^2;
actinDiff := 0.3;
// size of further species determined by number of amino acids compared to actin's 377
integrinSize := actinBaseSize / 377 * 988; // 788-1188
integrinDiff := 0.05;
cofSize := actinBaseSize / 377 * 166;
cofDiff := 0.6;
arpDiff := actinDiff;
arpSize := actinBaseSize / 377 * 406; // 394-418
cofRegDiff := (actinDiff + cofDiff) / 2;
cofRegSize := (actinBaseSize + cofSize) / 2;
actinScaling := 4; // oversized actin s.t. chains in simulation represent filament bundles
actinSize := actinBaseSize * actinScaling; // for separate overriding

// initial amounts
totalActin := 1000; // total; not all initially on surface structure
totalIntegrin := 200;
totalCofilin := 400;
totalArp := 50; // branch-enabling entity
totalCofReg := 200; // actual number dependent on switches, see next line
numCofReg := totalCofReg * (1-cofRegProdMechanismSwitch) * skipCofRegSwitch;

// system size properties
shortSize := 2;
longSize := 10;
gapSize := 0.5;
sysSize := (longSize+2*gapSize)^2;

// system surface structure properties
surfStructSwitch := 1; // 0: flat, 1: pillars, 2: groves
sysFlat := [1-surfStructSwitch / 2];
sysPillar := 1-(surfStructSwitch-1)^2;
sysGrove := [surfStructSwitch / 2];
pillarNum := 9;
idxP := ((pillarNum^0.5)-1)/2;
ridgeNum := 3;
idxR := (ridgeNum-1)/2;

// information for simulator:
postponedRegionInit := 1; // simulator switch for distributing entities
// initially defined outside of pillar regions between _and_ on them
initialAbsoluteAngle := 0; // horizontal default filament orientation
angleDevDeg := 30; // specified in degrees for easier overriding
initialAbsoluteAngleDeviation := angleDevDeg*pi/180; // degree->radians conversion

// species definitions:
SurfStruct(shape:rectangle,aspectratio:(1,1),boundary:soft,size:[0...sysSize]);
System(shape:square,size:sysSize);

Actin(shape:circle,size:actinSize,diffusion:[0...actinDiff]) <pointed:0,barbed:180*pi/180,branch1:110*pi/180,branch2:250*pi/180>; // always bind-ready
Integrin(shape:circle,size:integrinSize,diffusion:[0...integrinDiff],focal:{yes,no})<bs:0>; // active only
Arp23s(shape:circle,size:arpSize,diffusion:[0...arpDiff])<fil:0,straight:180*pi/180>; // for side branching
Cofilin(shape:circle,size:cofSize,diffusion:cofDiff,active:{yes,no});
CofReg(shape:circle,size:cofRegSize,diffusion:cofRegDiff,active:{yes,no});


// initial state definition 
// the constants sysPillar, sysFlat and sysGrove are defined above (i.e. derived from "surfStructSwitch")
// such that two of them are 0 and one of them is 1 (i.e. only one of the three blocks below is relevant)
0+sysPillar System(position:(0,0))[
    totalActin Actin(diffusion:actinDiff) +
    totalCofilin  Cofilin(active:yes) + 
    totalIntegrin Integrin(diffusion:integrinDiff,focal:no) +
    totalArp Arp23s(diffusion:arpDiff) + 
    FOR x:=-idxP:idxP {
      FOR y:=-idxP:idxP {
        1 SurfStruct(size:shortSize²,relpos:(x*2*shortSize,y*2*shortSize))
      } 
  }] 
  
 +sysFlat System(position:(0,0))[
    totalActin Actin(diffusion:actinDiff) +
    totalCofilin  Cofilin(active:yes) + 
    totalIntegrin Integrin(diffusion:integrinDiff,focal:no) +
    totalArp Arp23s(diffusion:arpDiff) + 
    1 SurfStruct(size:longSize²,relpos:(0,0)) 
] 

 +sysGrove System(position:(0,0))[
    totalActin Actin(diffusion:actinDiff) +
    totalCofilin  Cofilin(active:yes) + 
    totalIntegrin Integrin(diffusion:integrinDiff,focal:no) +
    totalArp Arp23s(diffusion:arpDiff) + 
    FOR y:=-idxR:idxR {
      1 SurfStruct(size:shortSize*longSize,aspectratio:(longSize,shortSize),relpos:(0,y*2*shortSize))
}];


// transfer rules: unimpeded migration onto/off surface structures
Actin() + SurfStruct() -> SurfStruct()[Actin()] @ 1
SurfStruct()[Actin()] -> Actin() + SurfStruct() @ 1 
Cofilin() + SurfStruct() -> SurfStruct()[Cofilin()] @ 1
SurfStruct()[Cofilin()] -> Cofilin() + SurfStruct() @ 1
Integrin() + SurfStruct() -> SurfStruct()[Integrin()] @ 1
SurfStruct()[Integrin()] -> Integrin() + SurfStruct() @ 1 
Arp23s() + SurfStruct() -> SurfStruct()[Arp23s()] @ 1
SurfStruct()[Arp23s()] -> Arp23s() + SurfStruct() @ 1 
SurfStruct()[Integrin(focal:no)] -> SurfStruct()[Integrin(focal:yes,diffusion:0)] @ rIntActivation
Integrin(focal:yes)<bs:free> -> Integrin(focal:no,diffusion:integrinDiff) @ rIntComplexDis
// filament formation
Actin()<pointed:free> + Integrin(focal:yes)<bs:free>
   -> Actin(diffusion:0)<pointed:bind>.Integrin(diffusion:0)<bs:bind> @ pActBind
Actin()<pointed:free> + Actin()<pointed:occ,barbed:free> 
   -> Actin(diffusion:0)<pointed:bind>.Actin()<barbed:bind> @ filFormProb

// Cofilin and CofReg activity regulation
Integrin(focal:yes) -> Integrin() + CofReg(active:yes) @ rCofRegAppearance 
CofReg() -> @ rCofRegDissappearance
SurfStruct()[Integrin(focal:yes) + CofReg(active:no)] -> SurfStruct()[Integrin() + CofReg(active:yes)] @ pCofRegAct
CofReg(active:yes) -> CofReg(active:no) @ rCofRegDeact
  
Integrin(focal:yes) + Cofilin(active:yes) -> Integrin() + Cofilin(active:no) @ pCofDeactAtInt
  
CofReg(active:yes) + Cofilin(active:yes) -> CofReg() + Cofilin(active:no) @ pCofDeact
Cofilin(active:no) -> Cofilin(active:yes) @ rCofReact

// filament destruction
Cofilin(active:yes) + Actin()<pointed:occ> 
   -> Cofilin() + Actin(diffusion:actinDiff)<pointed:release,barbed:release> @ pActRelease
Actin()<pointed:free,barbed:occ> -> Actin(diffusion:actinDiff)<barbed:release> @rFilDissolution
// cutoff filament becoming mobile again
Actin(diffusion:0)<pointed:free, barbed:free> -> Actin(diffusion:actinDiff) @ Infinity
// Integrin(diffusion:0)<bs:free> -> Integrin(diffusion:integrinDiff) @ Infinity 
// not if integrin complex is immobile itself, see above

// actin creation
System()[] -> System()[Actin(diffusion:actinDiff)] @ rActinAppearance
SurfStruct()[] -> SurfStruct()[Actin(diffusion:actinDiff)] @ rActinAppearance

// side branching
Arp23s()<fil:free> + Actin()<pointed:occ,branch1:free,branch2:free>
    -> Arp23s(diffusion:0)<fil:bind>.Actin()<branch1:bind> @ 1
Arp23s()<fil:free> + Actin()<pointed:occ,branch1:free,branch2:free>
    -> Arp23s(diffusion:0)<fil:bind>.Actin()<branch2:bind> @ 1
Actin()<pointed:free> + Arp23s()<fil:occ,straight:free>
    -> Actin(diffusion:0)<pointed:bind>.Arp23s()<straight:bind> @ 1
Arp23s(diffusion:0)<fil:free,straight:free> -> Arp23s(diffusion:arpDiff) @ Infinity
