# Supplementary material for: Membrane related dynamics and the formation of actin in cells growing on micro-topographies: a spatial computational model
Source: BMC Syst Biol. 2014 Sep 9;8:106. doi: 10.1186/s12918-014-0106-2 (PMC4363941; doi:10.1186/s12918-014-0106-2)
Supplement: Additional file 1 — Simple Simulator with command-line interface. Zip archive containing four files: the simulator software (.jar file), the example model (.mls file), and.bat and.sh files for execution on Windows or Linux machines, respectively. A Java Runtime Environment (version 7 or higher) is required. By default, the example model will be simulated for 48 units of time, image files of the simulation state (cf. Figure 9) at start and end of simulation as well as several intermediate time points will be written to the current directory and two csv files will be created, one for complex size (i.e., filament length) data and one for key entity amounts at selected simulation time points. [file s12918-014-0106-2-S1.zip › mlspace.bat]

@echo off
java -jar mlspace-pone-all.jar filament_model.mls %*
if errorlevel 1 pause
